# Supplementary material for: Genetic Factors Contributing to the Pathogenesis of Essential Hypertension in Two African Populations
Source: J Pers Med. 2024 Mar 20;14(3):323. doi: 10.3390/jpm14030323 (PMC10971352; doi:10.3390/jpm14030323)
Supplement: Supplementary file 1 [file jpm-14-00323-s001.zip]

Archive with 1 entries (1 files):
- jpm-2900250-supplementary.pdf
